# Supplementary material for: A haplotype-resolved view of human gene regulation
Source: bioRxiv. 2025 Jun 2:2024.06.14.599122. Preprint. [Version 2] doi: 10.1101/2024.06.14.599122 (PMC12157683; doi:10.1101/2024.06.14.599122)
Supplement: Supplement 1 [file media-1.xlsx]

## Sheet: Table S1
Table S1. GM12878 FIRE peaks
Percent actuation bin	# of FIRE peaks	# that overlap with DNase	# that overlap with scATAC	# FIRE only peaks
10-15%	75774	7251	40599	34500
15-20%	31824	6908	25007	6436
20-25%	19690	6377	17232	2222
25-30%	14317	5755	13202	973
30-35%	10407	4997	9822	503
35-40%	8232	4500	7957	229
40-45%	6808	4183	6633	139
45-50%	5577	3595	5454	94
50-55%	5230	3570	5133	82
55-60%	4626	3311	4553	60
60-65%	4103	3141	4058	40
65-70%	3856	2993	3812	38
70-75%	3516	2803	3481	31
75-80%	3232	2696	3206	26
80-85%	3202	2798	3180	22
85-90%	3135	2961	3113	22
90-100%	1436	1389	1433	3
Peak overlap category	# of peaks
Shared with DNase	69228
DNase without FIRE	8690
FIRE without DNase	135737
Shared with scATAC	157875
scATAC without FIRE	63852
FIRE without scATAC	47090

## Sheet: Table S2
Table S2. Short-read accessions
File accession	File format	Experiment accession	Assay
ENCFF275UYM	BED	ENCSR000CIT	CAGE
ENCFF427KTV	BED	ENCSR000CIR	CAGE
ENCFF103DEY	BED	ENCSR000CJY	CAGE
ENCFF260HMC	BED	ENCSR000CJY	CAGE
ENCFF977YLO	BED	ENCSR000CJZ	CAGE
ENCFF431HAB	BED	ENCSR000CJZ	CAGE
ENCFF189WCY	BED	ENCSR000CIS	CAGE
ENCFF356LIU	BED	ENCSR000AKB	CTCF ChIP-seq
ENCFF960ZGP	BED	ENCSR000DZN	CTCF ChIP-seq
ENCFF358BSF	fastq	ENCSR371ZNU	snATAC-seq
ENCFF164XDP	fastq	ENCSR371ZNU	snATAC-seq
ENCFF336NUP	fastq	ENCSR371ZNU	snATAC-seq
ENCFF776BOT	fastq	ENCSR371ZNU	snATAC-seq
ENCFF231ABK	fastq	ENCSR371ZNU	snATAC-seq
ENCFF891GUE	fastq	ENCSR371ZNU	snATAC-seq
ENCFF948ALC	fastq	ENCSR371ZNU	snATAC-seq
ENCFF263CAZ	fastq	ENCSR371ZNU	snATAC-seq
ENCFF609RFJ	fastq	ENCSR371ZNU	snATAC-seq
ENCFF793LWD	fastq	ENCSR371ZNU	snATAC-seq
ENCFF705JLK	fastq	ENCSR371ZNU	snATAC-seq
ENCFF084UVR	fastq	ENCSR371ZNU	snATAC-seq
ENCFF060DWA	fastq	ENCSR635OKA	snATAC-seq
ENCFF663ZZL	fastq	ENCSR635OKA	snATAC-seq
ENCFF193NTT	fastq	ENCSR635OKA	snATAC-seq
ENCFF297CBG	fastq	ENCSR635OKA	snATAC-seq
ENCFF897EJC	fastq	ENCSR635OKA	snATAC-seq
ENCFF563CVN	fastq	ENCSR635OKA	snATAC-seq
ENCFF310UPA	fastq	ENCSR635OKA	snATAC-seq
ENCFF953VRB	fastq	ENCSR635OKA	snATAC-seq
ENCFF061QXC	fastq	ENCSR635OKA	snATAC-seq
ENCFF867WGA	fastq	ENCSR635OKA	snATAC-seq
ENCFF649LUH	fastq	ENCSR635OKA	snATAC-seq
ENCFF913WZF	fastq	ENCSR635OKA	snATAC-seq
ENCFF062NRW	fastq	ENCSR680NPV	snATAC-seq
ENCFF329KXZ	fastq	ENCSR680NPV	snATAC-seq
ENCFF073NAI	fastq	ENCSR680NPV	snATAC-seq
ENCFF451SKK	fastq	ENCSR680NPV	snATAC-seq
ENCFF063PTY	fastq	ENCSR680NPV	snATAC-seq
ENCFF502MTR	fastq	ENCSR680NPV	snATAC-seq
ENCFF960FMM	BigWig	ENCSR000EMT	DNase-seq (GM12878)
ENCFF762CRQ	BED (peaks)	ENCSR000EMT	DNase-seq (GM12878)
ENCFF185XRG	BED (peaks)	ENCSR000EOT	DNase-seq (K562)
ENCFF413AHU	BigWig	ENCSR000EOT	DNase-seq (K562)
ENCFF356LIU	BED (peaks)	ENCSR000AKB	CTCF ChIP-seq (GM12878)
ENCFF960ZGP	BED (peaks)	ENCSR000DZN	CTCF ChIP-seq (GM12878)

## Sheet: Table S3
Table S3. Features used in the FIRE XGBoost model.
Feature	Description
msp_len	Length of the MSP
msp_len_times_m6a_fc	Length of the MSP times the log fold-change of m6A in the MSP compared to the rest of the read
ccs_passes	Number of Circular Consensus Sequencing passes for the Fiber-seq/PacBio read
fiber_m6a_count	Number of m6A sites in the Fiber-seq read
fiber_AT_count	Number of AT sites in the Fiber-seq read
fiber_m6a_frac	Fraction of AT bp with m6A in the Fiber-seq read
msp_m6a	Number of m6A sites in the MSP
msp_AT	Number of AT sites in the MSP
msp_m6a_frac	Fraction of AT bp with m6A in the MSP
msp_fc	Log fold-change in m6A fraction in the MSP relative to the whole read m6A fraction
bin_X_m6a_count*	Number of m6A sites in the Xth 40 bp window
bin_X_AT_count*	Number of AT sites in the Xth 40 bp window
bin_X_m6a_frac*	Fraction of AT bp with m6A in the Xth 40 bp window
bin_X_m6a_fc*	Log fold-change of m6A fraction in the Xth 40 bp window relative to the whole reads m6A fraction
{best, worst}\_m6a_count_X	Number of m6A sites in the 100 bp window with the most (best) or least (worst) m6A sites
{best, worst}\_AT_count_X	Number of AT sites in the 100 bp window with the most (best) or least (worst) AT sites
{best, worst}\_m6a_frac_X	Fraction of AT bp with m6A in the 100 bp window with the most (best) or least (worst) m6A sites
{best, worst}\_m6a_fc_X	Log fold-change of m6A fraction in the 100 bp window with the most (best) or least (worst) m6A sites relative to the whole reads m6A fraction
* There are nine 40 bp windows for each MSP (X = 1, 2, ..., 9), with the 5th window centered on the middle of the MSP.

## Sheet: Table S4
Table S4. Fiber-seq samples.
Sample	Internal ID	Sample Type	Data source	Epigenetic Data (website)	Epigenetic Data (Zenodo)	Genetic data	Fiber-seq FIRE Coverage
GM12878	GM12878	Lymphoblast	Coriell	https://stergachislab.github.io/Fiber-seq-publication-data/papers/FIRE/Vollger_et_al_2025_FIRE.html	https://doi.org/10.5281/zenodo.14511246	SRA accessions: PRJNA1233341	136
K562	PS00075	Erythroleukemia	Coriell	https://stergachislab.github.io/Fiber-seq-publication-data/papers/FIRE/Vollger_et_al_2025_FIRE.html	https://doi.org/10.5281/zenodo.14511246	SRA accessions: SRX20077598, SRX20077599, and SRX20077600	27
BCH_1877-01	PS00389	Fibroblasts	GREGoR	https://stergachislab.github.io/Fiber-seq-publication-data/papers/FIRE/Vollger_et_al_2025_FIRE.html	https://doi.org/10.5281/zenodo.14511246	GREGoR	71
BCH_2410-01	PS00392	Fibroblasts	GREGoR	https://stergachislab.github.io/Fiber-seq-publication-data/papers/FIRE/Vollger_et_al_2025_FIRE.html	https://doi.org/10.5281/zenodo.14511246	GREGoR	54
BCH_0252-01	PS00404	Fibroblasts	GREGoR	https://stergachislab.github.io/Fiber-seq-publication-data/papers/FIRE/Vollger_et_al_2025_FIRE.html	https://doi.org/10.5281/zenodo.14511246	GREGoR	45
BCH_1199-01	PS00422	Fibroblasts	GREGoR	https://stergachislab.github.io/Fiber-seq-publication-data/papers/FIRE/Vollger_et_al_2025_FIRE.html	https://doi.org/10.5281/zenodo.14511246	GREGoR	50
UDN052264	PS00456	Fibroblasts	Undiagnosed disease network	https://stergachislab.github.io/Fiber-seq-publication-data/papers/FIRE/Vollger_et_al_2025_FIRE.html	https://doi.org/10.5281/zenodo.14511246	Undiagnosed disease network (UDN052264), deposited in AnVIL, accession number phs003047	37
UDN374570	PS00459	Fibroblasts	Undiagnosed disease network	https://stergachislab.github.io/Fiber-seq-publication-data/papers/FIRE/Vollger_et_al_2025_FIRE.html	https://doi.org/10.5281/zenodo.14511246	Undiagnosed disease network (UDN374570), deposited in AnVIL, accession number phs003047	46
UDN212054	PS00465	Fibroblasts	Undiagnosed disease network	https://stergachislab.github.io/Fiber-seq-publication-data/papers/FIRE/Vollger_et_al_2025_FIRE.html	https://doi.org/10.5281/zenodo.14511246	Undiagnosed disease network (UDN212054), deposited in AnVIL, accession number phs003047	38
UDN687128	PS00468	Fibroblasts	Undiagnosed disease network	https://stergachislab.github.io/Fiber-seq-publication-data/papers/FIRE/Vollger_et_al_2025_FIRE.html	https://doi.org/10.5281/zenodo.14511246	Undiagnosed disease network (UDN687128), deposited in AnVIL, accession number phs003047	46
UDN355246	PS00471	Fibroblasts	Undiagnosed disease network	https://stergachislab.github.io/Fiber-seq-publication-data/papers/FIRE/Vollger_et_al_2025_FIRE.html	https://doi.org/10.5281/zenodo.14511246	Undiagnosed disease network (UDN355246), deposited in AnVIL, accession number phs003047	58
UDN966087	PS00476	Fibroblasts	Undiagnosed disease network	https://stergachislab.github.io/Fiber-seq-publication-data/papers/FIRE/Vollger_et_al_2025_FIRE.html	https://doi.org/10.5281/zenodo.14511246	Undiagnosed disease network (UDN966087), deposited in AnVIL, accession number phs003047	61
UDN305049	PS00479	Fibroblasts	Undiagnosed disease network	https://stergachislab.github.io/Fiber-seq-publication-data/papers/FIRE/Vollger_et_al_2025_FIRE.html	https://doi.org/10.5281/zenodo.14511246	Undiagnosed disease network (UDN305049), deposited in AnVIL, accession number phs003047	70
UDN121217	PS00482	Fibroblasts	Undiagnosed disease network	https://stergachislab.github.io/Fiber-seq-publication-data/papers/FIRE/Vollger_et_al_2025_FIRE.html	https://doi.org/10.5281/zenodo.14511246	Undiagnosed disease network (UDN121217), deposited in AnVIL, accession number phs003047	67
UDN204349	PS00485	Fibroblasts	Undiagnosed disease network	https://stergachislab.github.io/Fiber-seq-publication-data/papers/FIRE/Vollger_et_al_2025_FIRE.html	https://doi.org/10.5281/zenodo.14511246	Undiagnosed disease network (UDN204349), deposited in AnVIL, accession number phs003047	64
UDN318336	PS00288	Fibroblasts	Undiagnosed disease network	https://stergachislab.github.io/Fiber-seq-publication-data/papers/FIRE/Vollger_et_al_2025_FIRE.html	https://doi.org/10.5281/zenodo.14511246	Undiagnosed disease network (UDN318336), deposited in AnVIL, accession number phs003047	23
UDN633333	PS00115	Fibroblasts	Undiagnosed disease network	https://stergachislab.github.io/Fiber-seq-publication-data/papers/FIRE/Vollger_et_al_2025_FIRE.html	https://doi.org/10.5281/zenodo.14511246	Undiagnosed disease network (UDN633333), deposited in AnVIL, accession number phs003047	44
ST-01475643	PS00381	CD8+	All of Us	https://stergachislab.github.io/Fiber-seq-publication-data/papers/FIRE/Vollger_et_al_2025_FIRE.html	https://doi.org/10.5281/zenodo.14511246	All of Us	26
ST-01401189	PS00382	CD8+	All of Us	https://stergachislab.github.io/Fiber-seq-publication-data/papers/FIRE/Vollger_et_al_2025_FIRE.html	https://doi.org/10.5281/zenodo.14511246	All of Us	23
ST-02053298	PS00383	CD8+	All of Us	https://stergachislab.github.io/Fiber-seq-publication-data/papers/FIRE/Vollger_et_al_2025_FIRE.html	https://doi.org/10.5281/zenodo.14511246	All of Us	39
ST-02097424	PS00384	CD8+	All of Us	https://stergachislab.github.io/Fiber-seq-publication-data/papers/FIRE/Vollger_et_al_2025_FIRE.html	https://doi.org/10.5281/zenodo.14511246	All of Us	32
ST001	PS00553, PS00561	Liver	SMaHT	https://stergachislab.github.io/Fiber-seq-publication-data/papers/FIRE/Vollger_et_al_2025_FIRE.html	https://doi.org/10.5281/zenodo.14511246	Deposited in the SMaHT data portal, accession SMAFIAK7UKIU	45
ST001	PS00549, PS00575	Lung	SMaHT	https://stergachislab.github.io/Fiber-seq-publication-data/papers/FIRE/Vollger_et_al_2025_FIRE.html	https://doi.org/10.5281/zenodo.14511246	Deposited in the SMaHT data portal, accessions SMAFI49TN6HY, SMAFI1Y69GQN	171
COLO829BL	PS00338	Lymphoblast (Blood)	SMaHT	https://stergachislab.github.io/Fiber-seq-publication-data/papers/FIRE/Vollger_et_al_2025_FIRE.html	https://doi.org/10.5281/zenodo.14511246	Deposited in the SMaHT data portal, accession SMAFIEQ93MZL	152
COLO829BL	PS00356	Lymphoblast (Blood)	SMaHT	https://stergachislab.github.io/Fiber-seq-publication-data/papers/FIRE/Vollger_et_al_2025_FIRE.html	https://doi.org/10.5281/zenodo.14511246	Deposited in the SMaHT data portal, accession SMAFIFRLAQ54	167
COLO829	PS00418, PS00451, PS00488	Melanoma	SMaHT	https://stergachislab.github.io/Fiber-seq-publication-data/papers/FIRE/Vollger_et_al_2025_FIRE.html	https://doi.org/10.5281/zenodo.14511246	Deposited in the SMaHT data portal, accessions SMAFIO69TOMB, SMAFIURDW1P6, SMAFIJPL47BQ	152
R5211	PS00272	Thyroid	GREGoR	https://stergachislab.github.io/Fiber-seq-publication-data/papers/FIRE/Vollger_et_al_2025_FIRE.html	https://doi.org/10.5281/zenodo.14511246	GREGoR; Published PMCID: PMC11472772	57
R4640	PS00321	Thyroid	GREGoR	https://stergachislab.github.io/Fiber-seq-publication-data/papers/FIRE/Vollger_et_al_2025_FIRE.html	https://doi.org/10.5281/zenodo.14511246	GREGoR; Published PMCID: PMC11472772	28
STR 4/4*	PS00327	Thyroid	GREGoR	https://stergachislab.github.io/Fiber-seq-publication-data/papers/FIRE/Vollger_et_al_2025_FIRE.html	https://doi.org/10.5281/zenodo.14511246	GREGoR; Published PMCID: PMC11472772	42
